# Supplementary material for: Amino Alcohols as Potential Antibiotic and Antifungal Leads
Source: Molecules. 2022 Mar 22;27(7):2050. doi: 10.3390/molecules27072050 (PMC9000800; doi:10.3390/molecules27072050)
Supplement: Supplementary file 1 [file molecules-27-02050-s001.zip]

Archive with 1 entries (1 files):
- molecules-1550228-supplementary.pdf
